# Supplementary material for: Citrus Leaf Volatiles as Affected by Developmental Stage and Genetic Type
Source: Int J Mol Sci. 2013 Aug 29;14(9):17744–66. doi: 10.3390/ijms140917744 (PMC3794751; doi:10.3390/ijms140917744)
Supplement: Supplementary File 1 — Supplementarya (ZIP, 2135 KB) [file ijms-14-17744-s001.zip]

Archive with 3 entries (2 files):
- ijms-32595-final-suppl/
- ijms-32595-final-suppl/ijms-32595-Table S1ú¡proofed.xlsx
- ijms-32595-final-suppl/ijms-32595-Figure S1ú¡proofed without change.doc
