# Supplementary material for: Citrus Leaf Volatiles as Affected by Developmental Stage and Genetic Type
Source: Int J Mol Sci. 2013 Aug 29;14(9):17744–66. doi: 10.3390/ijms140917744 (PMC3794751; doi:10.3390/ijms140917744)
Supplement: Supplementary File 1 — Supplementarya (ZIP, 2135 KB) [file ijms-14-17744-s001.zip › ijms-32595-final-suppl/ijms-32595-Table S1ú¡proofed.xlsx]

## Sheet: Sheet1
				Young Leaves																			Mature Leaves
RIa	RTb	Compound Name	FCd	Ponkan	SDe	Satsuma	SD	Liubencheng	SD	Qingjia	SD	Yuhuanyou	SD	Zaoxiangyou	SD	Huyou	SD	Hongshigan	SD	Eureka	SD		Ponkan	SD	Satsuma	SD	Liubencheng	SD	Qingjia	SD	Yuhuanyou	SD	Zaoxiangyou	SD	Huyou	SD	Hongshigan	SD	Eureka	SD
	Aldehydes
809.067	5.98967	Hexanal	A1	0.200777	0.0130635	0.718035	0.0630729	0.251753	0.00568285	0.240225	0.0245176	1.19758	0.0709573	4.29812	0.271005	0.643705	0.0561448	0.352889	0.0365454	0.329087	0.0101843		0.837691	0.0604685	0.290792	0.0131369	0.823453	0.0483823	0.25085	0.0194021	6.85713	0.0832859	7.05149	0.101478	2.66962	0.123075	0.86904	0.151852	0.22971	0.00958488
858.29	7.89033	2-Hexenal	A2	0.670709	0.0416389	1.31275	0.0952727	0.920398	0.024335	0.828293	0.0355726	7.1488	0.380948	13.6385	0.0700326	1.74115	0.120187	1.17498	0.164196	1.20237	0.0696213		2.20668	0.149064	1.3727	0.0294714	2.63352	0.111445	1.25487	0.139903	14.2919	0.116599	14.6031	1.26076	7.83499	0.777891	2.23032	0.309545	1.72133	0.102162
911.46	9.947	Heptanal	A3	/f	/	/	/	/	/	/	/	/	/	/	/	/	/	/	/	/	/		/	/	/	/	/	/	/	/	/	/	/	/	0.0377385	0.00620745	/	/	/	/
921.138	10.333	2,4-Hexadienal, (E,E)*c	A4	0.0178059	0.00111019	0.0680257	0.00576172	0.0300216	0.00086944	0.0393128	0.00915996	/	/	/	/	0.0426854	0.00625519	0.033262	0.00536223	0.0461753	0.00395247		0.0759716	0.00394454	0.0621098	0.00295743	0.0885485	0.00165459	/	/	0.397574	0.0175032	/	/	0.185061	0.0227642	0.0580311	0.0130228	0.0408493	0.00298863
978.438	12.577	Benzaldehyde*	A5	/	/	/	/	/	/	0.0159223	0.00684458	/	/	/	/	/	/	0.0188698	0.00174275	0.0298787	0.00404987		/	/	/	/	/	/	/	/	/	/	/	/	/	/	/	/	/	/
1057.69	18.035	Melonal*	A6	/	/	/	/	/	/	/	/	/	/	/	/	/	/	/	/	/	/		/	/	/	/	/	/	/	/	/	/	/	/	/	/	/	/	0.0351519	0.00180985
1109.46	21.611	Nonanal	A7	0.19821	0.00370726	/	/	/	/	/	/	0.0672186	0.0124531	2.99817	0.119554	/	/	/	/	/	/		/	/	/	/	/	/	/	/	0.132193	0.00290097	2.50646	0.121852	0.0137865	0.00183249	/	/	/	/
1210.17	30.6103	Decanal	A8	0.0575777	0.000890873	0.0370701	0.00317245	0.0282868	0.000908356	0.0305101	0.000225544	0.0316425	0.00106292	0.0611621	0.000657707	0.010845	0.000319449	0.0157138	0.000527818	0.217747	0.00399995		0.132044	0.00576354	0.128619	0.00340607	0.0203245	0.00122044	0.0698785	0.00166096	0.199312	0.023773	0.0510433	0.00660163	/	/	0.391264	0.0148601	0.438637	0.0289505
1311.9	41.299	Undecanal	A9	/	/	/	/	/	/	/	/	/	/	/	/	/	/	/	/	0.0887341	0.000970348		/	/	0.0930515	0.00151935	/	/	/	/	/	/	/	/	/	/	0.0219778	0.0014679	0.121529	0.0103759
	Monoterpene Hydrocarbons
922.156	10.3723	α-Thujene	MH1	2.7023	0.0858749	0.436075	0.0402222	2.58314	0.0307428	3.26904	0.514292	0.475373	0.161524	0.730609	0.106873	0.763689	0.0180539	2.23689	0.148064	0.0517819	0.00411845		5.26943	0.201776	0.368002	0.0287139	7.9524	0.15357	2.2594	0.0482032	0.617876	0.0891328	0.750923	0.104577	1.02649	0.0102418	3.69698	0.129727	/	/
945.331	11.2803	α-Pinene	MH2	/	/	1.32217	0.104002	/	/	/	/	2.56256	0.1717	1.95571	0.0277843	2.24379	0.0135557	/	/	0.190049	0.00645893		/	/	1.33345	0.134997	/	/	/	/	2.10257	0.0998855	3.10894	0.372652	2.55908	0.0146085	/	/	0.391443	0.0231212
962.394	11.949	Camphene	MH3	0.031249	0.00105581	0.078002	0.00526656	0.0299711	0.00299642	0.0331888	0.00312394	0.269605	0.0234106	0.173009	0.0146291	0.090918	0.000286229	/	/	/	/		0.0641515	0.00354446	0.0595476	0.00295602	0.0802742	0.00249508	0.0481641	0.00434447	0.196122	0.0038465	0.206967	0.00438177	0.0957147	0.00373145	0.0574186	0.0013559	/	/
992.275	13.3747	β-Pinene	MH4	/	/	5.96984	0.179932	/	/	/	/	27.9087	1.1141	21.321	0.448487	10.1843	0.0850104	11.2318	0.0833273	1.04035	0.0297205		/	/	7.29341	0.290368	/	/	/	/	21.8844	0.447432	20.6484	0.287483	11.1102	0.2434	18.0465	0.320549	1.06351	0.0596463
992.615	13.4123	β-Terpinene	MH5	14.3828	0.174121	/	/	15.1819	0.307705	15.3567	0.933357	4.03974	0.431596	/	/	/	/	1.64904	0.1245	/	/		21.8313	0.493371	/	/	30.5467	0.563013	13.642	0.765294	5.69863	0.489802	0	/	/	/	3.38043	0.106882	/	/
997	14.199	β-Myrcene	MH6	1.88307	0.0238687	0.863819	0.0221366	2.00509	0.117426	2.17438	0.14189	/	/	0.465509	0.0229176	1.01305	0.00628523	/	/	1.22092	0.0340872		3.49926	0.280826	0.956932	0.0297983	4.73856	0.0738646	3.45777	0.273586	/	/	1.41429	0.0490272	0.948983	0.0222402	/	/	1.79574	0.154275
1011.38	15.023	α-Phellandrene	MH7	/	/	/	/	/	/	/	/	/	/	/	/	/	/	0.308677	0.0132803	0.323136	0.0105502		/	/	/	/	/	/	/	/	/	/	/	/	/	/	/	/	/	/
1013.08	15.1303	3-Carene	MH8	/	/	/	/	4.22507	0.200803	3.31372	0.427487	/	/	/	/	/	/	1.8767	0.00475221	/	/		/	/	0.960463	0.0883373	/	/	8.5128	0.487085	/	/	/	/	/	/	5.86798	0.182933	/	/
1018.92	15.5147	α-Terpinen	MH9	0.631267	0.0329004	0.512572	0.0289939	0.777187	0.0545926	0.871445	0.118604	0.257156	0.0542924	0.551611	0.0522302	0.84984	0.0176964	0.590735	0.0827512	/	/		1.07128	0.0514578	0.472031	0.00691979	1.65975	0.210869	0.936474	0.0701252	0.269275	0.0177351	0.371598	0.074533	0.551972	0.00652662	0.790728	0.00759299	/	/
1028.77	16.15	p-Cymene	MH10	/	/	14.354	0.351169	/	/	/	/	/	/	/	/	/	0.337259	/	/	/	/		/	/	/	0.210935	/	/	/	/	/	/	/	/	/	0.314323	/	/	/	/
1029.08	16.17	Limonene	MH11	0.199742	0.00653771	0.0820603	0.00166394	0.16308	0.0112019	0.131591	0.00594715	0.708638	0.0379092	0.648367	0.0262333	0.1377	0.000966284	0.166861	0.00969129	0.180261	0.00421962		0.392884	0.0121639	0.137742	0.00259192	0.163619	0.00259466	0.239865	0.020607	0.664613	0.0355184	0.752803	0.0148342	0.0960624	0.00407378	0.263342	0.00853453	/	/
1040.92	16.944	Z-Ocimene	MH12	6.09704	0.0616712	3.71275	0.140186	6.55446	0.365419	4.91984	0.373046	31.4089	2.23516	25.2023	0.170605	7.70574	0.1446	6.34777	0.431763	3.36683	0.0917805		8.96853	0.126823	1.95446	0.0444988	8.32687	0.184344	8.50958	0.255893	22.0869	0.260562	25.4383	2.60496	4.22443	0.217943	7.29658	0.231278	1.76247	0.0861053
1056.31	17.937	E-Ocimene	MH13	2.68813	0.0225314	19.1179	0.46269	1.59385	0.0474214	1.70452	0.215365	0.368708	0.0791074	0.545722	0.0817059	27.0748	0.145129	5.87754	0.485651	0.730114	0.0135787		3.08846	0.0685996	7.37663	0.112421	2.63261	0.377602	0.962989	0.0385722	0.483106	0.0561437	0.561231	0.0627889	26.6615	0.444645	4.25452	0.0932665	0.228387	0.0299733
1068.15	18.7143	γ-Terpinen	MH14	/	/	0.00933802	5.03553e-05	/	/	/	/	/	/	/	/	0.0208406	0.00115605	/	/	0.0132058	0.00118267		/	/	/	/	/	/	/	/	0.118969	0.00717834	0.170646	0.011145	/	/	/	/	0.0212153	0.00112016
1083.85	19.7253	β-Cymene	MH15	2.99117	0.414768	/	/	4.33718	0.405531	4.09911	0.265095	3.64485	0.715224	4.60265	0.184901	7.9056	/	4.62564	0.16403	31.7056	0.476616		4.11359	0.207308	13.7108	/	13.0616	0.283791	7.28934	0.156406	6.93419	0.917744	4.46716	0.698907	7.4	0.11173	7.78079	0.149966	38.1788	1.78897
1092.62	20.3013	Terpinolene	MH16	1.16593	0.0229028	3.03586	0.0409663	1.59164	0.0585767	1.57466	0.10242	0.265223	0.0595568	0.389852	0.0773234	2.11657	0.0241212	1.47805	0.130531	0.208641	0.00587145		1.79663	0.0332892	/	/	0.953673	0.110218	2.16403	0.159668	0.289485	0.0132476	0.125719	0.0120226	1.48191	0.0448644	2.53329	0.0424433	0.115962	0.0255947
1113.11	21.932	1,3,8-p-Menthatriene	MH17	/	/	/	/	/	/	/	/	0.0252363	0.00520021	0.0370101	0.00186534	/	/	/	/	0.0210657	0.00168487		/	/	0.0291519	0.000723414	0.014036	0.000672487	0.0313846	0.00127444	0.0265023	0.000743802	0.111383	0.0056601	/	/	/	/	0.0169014	0.00156438
1131.24	23.524	α-Pyronene*	MH18	/	/	0.105375	0.00500083	/	/	0.195879	0.00960433	/	/	/	/	/	/	0.228023	0.0331851	0.293944	0.00713175		/	/	0.188811	0.00518397	0.303011	0.0151433	/	/	1.13576	0.0577546	0	/	/	/	0.336126	0.00657367	0.2067	0.0193405
1142.99	24.5547	Allo-ocimene	MH19	/	/	/	/	0.0338564	0.00158516	0.0153463	0.00220278	/	/	1.11521	0.0755584	0.0288011	0.00278941	0.0352563	0.0017639	/	/		0.0368694	0.0153714	/	/	/	/	/	/	/	/	0.0458784	0.00907688	0.135658	0.00777568	0	/	0	/
	Oxygenated Monoterpenes
1068.62	18.741	Terpineol, cis- β*	OM1	1.78818	0.0327388	0.299875	0.0229969	2.5065	0.0321241	1.90899	0.182002	0.346963	0.0434668	0.75894	0.0499423	/	/	1.21825	0.0230368	0.0792696	0.00259398		0.361909	0.0130623	0.0925997	0.000846298	0.187402	0.00580466	0.416919	0.00597497	/	/	/	/	0.0137511	0.00169118	0.151116	0.0134756	0.047489	0.00177002
1112.31	21.8597	Linalool	OM2	47.2216	0.581707	15.197	0.728331	24.0848	0.877894	24.3724	1.48494	1.86787	0.13981	0.148696	0.015448	14.6588	0.911348	36.3125	0.504604	7.04079	0.21523		19.4866	0.201641	2.44356	0.042892	1.9043	0.0756157	6.30532	0.0889045	0.41634	0.0626431	0.310474	0.0280118	0.147008	0.00126379	13.7722	1.00541	4.20729	0.217122
1117.45	22.307	Thujone*	OM3	/	/	/	/	/	/	/	/	/	/	/	/	/	/	0.0324405	0.000824905	0.00836246	0.000870446		/	/	0.101035	0.00395388	0.117451	0.00265399	0.314584	0.023387	/	/	0	/	/	/	0.0337429	0.00278694	0.0348798	0.00222523
1136.03	23.938	Limonene oxide, cis*	OM4	/	/	/	/	0.0460218	0.00152911	0.043427	0.000416339	/	/	/	/	/	/	0.0358447	0.00154473	0.0616333	0.0105599		/	/	/	/	/	/	/	/	0.105985	0.00671094	/	/	/	/	/	/	/	/
1138.88	24.1877	Limonene oxide, trans*	OM5	/	/	/	/	0.0983342	0.00292408	0.0987631	0.00401205	/	/	/	/	0.0299416	0.000850475	/	/	0.913746	0.0451999		/	/	/	/	0.231047	0.0111088	0.180538	0.0100798	/	/	/	/	/	/	0.19731	0.0139664	0.506958	0.0704243
1145.38	24.755	Citronellal	OM6	0.0733315	0.000918726	0.0276629	0.00235511	0.854224	0.0468439	1.48299	0.0495419	0.210741	0.042247	0.472149	0.0267845	0.0442155	0.0013251	1.39019	0.0294222	5.01801	0.170397		0.126636	0.00903979	1.98013	0.0726877	5.45173	0.118139	0.823888	0.0935569	2.09393	0.264718	0.180714	0.221049	0.015331	0.00433755	4.38883	0.373221	18.4222	1.47819
1147.78	24.97	Isopulegol	OM7	/	/	/	/	/	/	/	/	/	/	0.096289	0.00952144	/	/	/	/	/	/		0.0384036	0.00884406	/	/	/	/	/	/	/	/	1.242	0.0756101	/	/	/	/	0.79084	0.0491122
1155.87	25.6807	Pinocarvone*	OM8	/	/	/	/	/	/	/	/	/	/	0.0717065	0.007781	0.0195737	0.000542584	/	/	/	/		0.0106288	0.000572054	/	/	/	/	0.0297611	0.000769252	0.0695169	0.0104509	0.383401	0.044659	1.31027	0.081641	/	/	/	/
1161.46	26.1663	Terpinen-4-ol	OM9	0.199686	0.00430215	0.590531	0.0223334	0.431601	0.0338879	/	/	0.197161	0.0153889	0.173707	0.0142921	0.222101	0.0125505	0.256507	0.00461357	/	/		0.257082	0.00592126	/	/	0.160153	0.0230013	/	/	/	/	/	/	/	/	0.139668	0.0109556	/	/
1177.19	27.552	Umbellulone*	OM10	0.0952615	0.00102908	/	/	/	/	0.382583	0.0301717	/	/	/	/	/	/	0.0422864	0.000317622	/	/		/	/	/	/	/	/	0.288445	0.00429225	/	/	0.160651	0.013991	/	/	/	/	/	/
1188.37	28.531	p-Cymen-8-ol*	OM11	0.0310371	0.000898441	0.154314	0.00860435	/	/	/	/	/	/	/	/	/	/	/	/	/	/		0.0794038	0.0162176	1.41385	0.0253125	/	/	/	/	0.085871	0.00543628	/	/	/	/	/	/	/	/
1192.13	28.8643	α-Terpineol	OM12	1.65486	0.00801641	2.23057	0.0928239	3.61941	0.192061	2.68197	0.268347	0.82897	0.0856903	3.34208	0.195609	0.262133	0.416561	1.98017	0.0950435	1.35652	0.0437537		0.0128374	0.00126943	0.238188	0.00393925	0.0273762	0.00138949	0.240631	0.00807355	/	/	/	/	/	/	0.0664982	0.0094533	0.406311	0.0349868
1198.4	29.4133	p-Menth-8-en-2-one*	OM13	/	/	/	/	0.0217645	0.000986826	0.00676741	0.00038219	/	/	/	/	0.472467	0.401714	/	/	0.0636838	0.00300498		/	/	/	/	0.0200223	0.00113146	/	/	/	/	/	/	/	/	0.00645342	0.00173391	0.0432823	0.00236314
1207.49	30.33	Carveol*	OM14	/	/	/	/	/	/	0.0257543	0.00361825	/	/	/	/	/	/	/	/	/	/		/	/	/	/	0.0116591	0.000476342	/	/	/	/	/	/	/	/	/	/	/	/
1215.74	31.188	p-Menth-1-en-9-al*	OM15	/	/	/	/	/	/	0.0299196	0.0083404	/	0.00770886	/	/	/	/	0.0290485	0.00325703	0.615204	0.0401997		/	/	/	/	/	/	0.0109695	0.000418309	/	/	/	/	/	/	0.00801292	0.00153814	0.173565	0.0282347
1219.67	31.598	cis-Carveol*	OM16	0.00789393	0.000385843	0.0138083	0.000964298	/	/	/	/	/	/	/	/	0.017092	0.00113863	/	/	0.055596	0.00152018		/	/	/	/	/	/	/	/	/	/	/	/	/	/	0.0212156	0.00153091	0	/
1230.81	32.761	cis-Geraniol	OM17	0.0405353	0.00102508	0.0261603	0.00232844	0.1785	0.0157406	0.517185	0.0535384	/	/	0.150254	0.096076	0.0186878	0.000543146	0.345337	0.0114442	0.679195	0.0169269		0.00970394	0.000352235	1.21591	0.12081	0.130258	0.0106663	0.542605	0.0751251	/	/	0.0493532	0.00644926	/	/	4.60099	0.281286	0.31991	0.0199141
1237.14	33.4207	β-Citronellol	OM18	/	/	/	/	0.0995929	0.00631488	0.174816	0.00373493	/	/	/	/	/	/	0.193209	0.0115257	/	/		/	/	/	/	0.396354	0.0213225	0.43536	0.0182602	/	/	/	/	/	/	/	/	0.538802	0.025748
1239.35	33.651	Methyl thymyl ether	OM19	/	/	0.0283065	0.00315307	0.395007	0.0121943	0.341792	0.0308877	/	/	/	/	0.0330522	0.00444043	0.242271	0.00542585	0.0158965	0.00119635		/	/	0.0137577	0.000743891	0.016571	0.000965018	0.0370734	0.0103471	/	/	/	/	/	/	0.0102423	0.000813244	0.00891512	0.000341839
1242.51	33.982	β-Citral	OM20	0.0260171	0.000979192	0.0144486	0.00133423	6.51835	0.328563	5.99281	0.52308	2.13839	0.4084	4.09904	0.197896	0.0787959	0.00338613	3.28314	0.0830062	7.60694	0.162135		/	/	15.0978	0.735368	3.15442	0.142931	9.56526	0.317219	0.779675	0.0593564	1.36797	0.028729	/	/	0.667826	0.0365033	4.03201	0.26336
1252.02	34.9737	p-Menth-1-en-3-one	OM21	0.0494909	0.00173381	0.0129498	0.000537311	0.192779	0.0204481	0.201823	0.0153566	0.028356	0.00428195	0.0635699	0.00187921	0.0115102	0.000459895	0.119863	0.00445443	0.140613	0.00521124		0.0248206	0.00102071	0.499713	0.00532588	0.0618249	0.00504469	0.280052	0.0780808	0.0428866	0.00489302	0.050831	0.00449562	/	/	0.100381	0.00251738	0.117103	0.0137642
1257.87	35.5767	trans-Geraniol	OM22	2.01228	0.0106904	/	/	/	/	/	/	/	/	/	/	/	/	/	/	/	/		5.50663	0.200729	/	/	/	/	/	/	/	/	/	/	/	/	/	/	/	/
1268.33	36.671	α-Citral	OM23	0.0448555	0.00199071	0.0215171	0.00294228	8.92631	0.90454	8.9211	0.459536	2.92821	0.267055	5.42166	0.219632	0.108509	0.00615465	4.80951	0.170703	11.2265	0.285402		0.014038	0.00181397	19.6491	0.302024	4.05533	0.153379	12.4711	0.316767	1.02317	0.0618028	1.32191	0.0262885	/	/	0.858762	0.0478761	5.32118	0.201651
1284.93	38.404	α-Thujenal*	OM24	0.0641962	0.000285534	/	/	/	/	0.0475297	0.00387681	/	/	/	/	/	/	0.0271127	0.00127123	/	/		0.0296905	0.00189842	/	/	/	/	/	/	/	/	/	/	/	/	0.00740301	0.000335187	/	/
1300.36	40.0053	p-Mentha-1(7),8(10)-dien-9-ol*	OM25	0.835844	0.00969113	/	/	0.0379044	0.00573019	0.0350131	0.00326349	/	/	/	/	0.00945062	0.000731838	1.37255	0.149714	0.132217	0.00374977		0.0628396	0.00625651	0.012612	0.000875025	/	/	0.0270336	0.00401292	/	/	/	/	0.0208281	0.00174518	0.334872	0.0226005	0.04442	0.00561412
1305	40.6347	Carvacrol	OM26	0.0165312	0.000558357	/	/	/	/	/	/	/	/	/	/	/	/	/	/	/	/		0.00931528	0.00210372	/	/	/	/	0.0236302	0.00252146	/	/	/	/	/	/	/	/	/	/
1754.9	77.734	E,E-Farnesal	OM27	/	/	/	/	/	/	0.0812031	0.0606003	/	/	/	/	0.00593287	0.000512218	/	/	0.0176822	0.00101571		0.0637124	0.0871258	/	/	0.0152078	0.00146012	0.0313703	0.0208446	/	/	/	/	/	/	/	/	0.00761451	0.000844728
	Sesquiterpene Hydrocarbons
1334.88	43.873	Ylangene*	SH1	/	/	/	/	0.0126223	0.00243484	/	/	/	/	/	/	/	/	/	/	0.227529	0.00416913		/	/	/	/	0.233054	0.00802157	/	/	1.92298	0.199115	/	/	/	/	/	/	0.115463	0.00816875
1336.23	44.0203	δ-Elemene	SH2	1.63523	0.0971064	0.314636	0.0224276	/	/	/	/	/	/	/	/	1.33695	0.0198734	/	/	/	/		3.78758	0.327115	/	/	/	/	0.00578073	0.000237297	/	/	/	/	2.36938	0.266541	/	/	/	/
1347.05	45.228	α-Cubebene	SH3	0.0311765	0.00396607	0.211474	0.0344464	0.0243129	0.00124407	0.0160421	0.000843374	0.598118	0.66075	/	/	0.106069	0.00359437	0.040164	0.00267167	0.0477794	0.000623479		0.0821636	0.0252099	0.0477656	0.00110156	0.0632782	0.00123058	/	/	/	/	/	/	0.154843	0.00769127	0.0291552	0.00168574	0.0811813	0.00676229
1366.64	47.4223	Copaene	SH4	0.0479543	0.0058222	/	/	/	/	/	/	/	/	/	/	0.0124998	0.000726199	0.0296579	0.0017231	/	/		0.11782	0.0429624	/	/	/	/	/	/	/	/	/	/	0.0202328	0.00189894	/	/	/	/
1378.62	48.756	β-Bourbonene	SH5	/	/	0.0424131	0.0013015	/	/	/	/	0.0161816	0.0026272	/	/	/	/	/	/	/	/		0.0400227	0.0150407	/	/	/	/	/	/	0.0357495	0.00275303	/	/	0.0748639	0.00659153	/	/	/	/
1393.02	50.372	β-Elemene	SH6	/	/	12.9331	0.818318	4.87823	0.349642	6.4213	0.347349	0.315516	0.0274937	0.148772	0.0174727	7.03929	0.0808833	2.78764	0.154107	8.75593	0.296968		/	/	7.80095	0.031103	0.228155	0.00463755	6.41109	0.596616	0.853245	0.100665	1.37407	0.140788	10.6259	0.483242	6.30596	0.166615	/	/
1408.67	52.1277	Zingiberene*	SH7	0.143726	0.0181253	/	/	0.138953	0.0216516	0.135068	0.0321062	/	/	/	/	0.0993756	0.00360193	0.0843589	0.00377467	0.032923	0.00197611		0.235416	0.0206681	/	/	0.196138	0.0107279	0.0524686	0.00285978	/	/	/	/	0.14521	0.00859037	0.122112	0.006799	0.00615388	0.00122181
1414.87	52.8267	Caryophyllene	SH8	1.06666	0.108333	6.49709	0.16028	1.65013	0.148944	2.27427	0.363912	5.2623	0.172511	2.54323	0.260749	0.120564	0.0155451	1.90343	0.105931	5.23302	0.282185		1.78862	0.124244	4.75656	0.0942222	1.47761	0.0360369	1.83249	0.197689	2.73758	0.236246	0.0666939	0.00720546	0.217077	0.0206847	2.1297	0.0728446	4.43131	0.0722188
1419.47	53.345	(Z)-α-Bergamotene*	SH9	/	/	/	/	0.0471509	0.00628283	0.0459054	0.00277696	/	/	/	/	4.12503	0.0609836	0.0230451	0.00182441	0.0448429	0.00224269		/	/	0.0717508	0.00122085	/	/	0.0346048	0.00244069	0.15898	0.0147923	/	/	5.71725	0.284581	/	/	0.0203158	0.00153774
1422.92	53.744	β-Cubebene	SH10	0.111889	0.0109918	0.0610035	0.0066901	0.0509531	0.00255665	0.0855636	0.0176261	0.03435	0.0051951	0.0960854	0.00244577	/	/	0.0652133	0.00384611	0.0464873	0.00131726		0.261336	0.0164293	0.0306411	0.000418937	0.179898	0.00378565	0.136186	0.0180757	0.027744	0.00286168	0.140256	0.0540033	/	/	0.135915	0.00656116	0.039141	0.00257474
1425.84	54.066	α-Elemene*	SH11	0.0207981	0.00198316	/	/	/	/	/	/	/	/	0.0508699	0.00335243	/	/	0.00799841	0.00044806	/	/		0.0568394	0.00325004	/	/	0.0381275	0.00248724	/	/	/	/	/	/	/	/	0.00723111	0.000381178	/	/
1430.88	54.6407	Aromadendrene	SH12	/	/	0.142004	0.0162693	0.0154556	0.00280622	0.0201221	0.0034989	/	/	0.4182	0.0336836	0.163576	0.0020941	0.0111575	0.000497528	/	/		/	/	0.0619168	0.00110244	0.273528	0.0329293	0.00977108	0.000550799	0.848748	0.0542669	0.335164	0.0132306	0.230688	0.0277141	0.0385592	0.00134567	/	/
1432.57	54.831	g-Elemene*	SH13	2.65673	0.221158	0.0419868	0.0053094	/	/	/	/	1.93155	0.268823	1.05551	0.155708	2.39082	0.00966088	/	/	0.0461855	0.000466822		5.27728	0.271151	/	/	/	/	/	/	2.04944	0.115551	0.791081	0.0221835	3.19896	0.274646	0.172489	0.00549226	0.0271469	0.000967231
1435.4	55.1497	α-Guaiene*	SH14	0.042995	0.00491947	0.0253224	0.00267447	/	/	/	/	/	/	/	/	0.0479497	0.000670927	/	/	1.43195	0.120201		0.0850044	0.0138222	0.314662	0.00650897	0.0400511	0.00409946	/	/	/	/	/	/	0.0999168	0.00707842	/	/	0.931151	0.0641156
1440.71	55.751	α-Himachalene*	SH15	/	/	/	/	0.0079582	0.00175605	0.00982519	0.00287	0.49025	0.077067	/	/	/	/	/	/	/	/		/	/	/	/	/	/	/	/	/	/	/	/	0.0222402	0.000267209	/	/	/	/
1449.65	56.764	α-Caryophyllene	SH16	0.289225	0.0278047	1.66926	0.134062	0.522451	0.0505967	0.707687	0.0920451	0.5586	0.102997	0.299938	0.0271129	1.14481	0.0054257	0.382806	0.0217093	1.18784	0.0398945		0.589111	0.0520413	0.926869	0.0114022	0.194572	0.00451696	0.629349	0.0677996	0.368554	0.0330389	0.52919	0.0279588	1.64498	0.146584	0.730878	0.0199154	0.828923	0.0243152
1451.95	57.023	Allo-aromadendrene	SH17	0.0185992	0.00210636	/	/	/	/	/	/	/	/	/	/	/	/	/	/	/	/		0.0589054	0.017112	0.00860398	0.000274158	0.0425767	0.00250396	/	/	0.063272	0.00746736	0.0680257	0.00687319	/	/	/	/	/	/
1456.14	57.4677	Bicyclosesquiphellandrene*	SH18	/	/	0.0207942	0.00347935	0.129766	0.0129933	/	/	0.0531088	0.00177041	/	/	0.143335	0.0033544	0.0813335	0.00805758	/	/		0.226265	0.0699371	/	/	0.17387	0.0145968	0.0556664	0.00750642	0.0332314	0.00218319	/	/	0.181204	0.0198568	0.12635	0.00520932	/	/
1457.17	57.599	β-Santalene*	SH19	/	/	/	/	/	/	/	/	/	/	/	/	/	/	/	/	0.119056	0.00720382		/	/	0.0251738	0.000421831	/	/	/	/	/	/	/	/	/	/	/	/	0.0635663	0.00272053
1462.3	58.1933	β-Farnesene	SH20	/	/	/	/	2.50219	0.174831	1.41269	0.0594146	/	/	/	/	2.0102	0.0477182	2.20653	0.159826	1.28919	0.0770776		/	/	0.120322	0.00218389	3.70768	0.0862462	0.441818	0.0139431	/	/	/	/	2.62221	0.143925	2.54043	0.118336	0.253714	0.00873334
1470.44	59.11	γ-Selinene*	SH21	2.14925	0.232719	0.14455	0.0159566	/	/	/	/	/	/	/	/	/	/	/	/	0.049244	0.00426276		2.90198	0.189561	0.0511595	0.001388	0.0145381	0.00176418	/	/	/	/	/	/	/	/	/	/	0.0439739	0.00113037
1474.51	59.5707	Germacrene D	SH22	0.59152	0.0550267	/	/	0.0181967	0.00273164	0.0221677	0.00762035	0.390742	0.0453813	0.163346	0.0530084	0.731499	0.0239407	0.0152874	0.00109931	0.214881	0.0160894		0.684084	0.216403	0.0474912	0.000327935	/	/	0.0270574	0.00344306	0.106053	0.0172008	0.0953099	0.0023425	1.14608	0.0681227	0.044077	0.00204666	0.13543	0.0155302
1478.32	60.002	β-Selinene	SH23	0.0543718	0.00715078	0.684207	0.0829676	0.174404	0.0474056	0.255924	0.0638496	0.0210386	0.00556996	/	/	0.29281	0.0457022	0.106992	0.007961	0.212984	0.0199087		0.0924722	0.0187854	0.122118	0.00608557	0.0452035	0.00486173	0.0972114	0.01186	/	/	/	/	0.495551	0.0506197	0.135164	0.00860576	0.0933375	0.0183814
1481.24	60.3313	γ-Himachalene	SH24	/	/	0.03955	0.0028277	0.0151985	0.00150063	0.018716	0.00457379	/	/	/	/	0.0224564	0.00284286	0.0079088	0.000470516	0.0962138	0.00381801		/	/	0.0125101	0.000617427	/	/	0.010735	0.00241223	/	/	/	/	0.0380785	0.0038332	0.01283	0.000618954	0.064966	0.00289729
1487.7	61.06	α-Selinene	SH25	/	/	0.810048	0.069573	0.215454	0.0299726	0.331709	0.0409463	/	/	/	/	0.44579	0.0484655	0.12386	0.00530964	0.26122	0.0193169		/	/	0.421094	0.00647855	1.10853	0.0611892	0.123408	0.0137432	/	/	/	/	0.974432	0.0852572	0.130673	0.00817028	0.157461	0.0301075
1493.1	61.671	δ-Guaiene*	SH26	/	/	/	/	/	/	/	/	0.0675684	0.0104441	/	/	/	/	/	/	/	/		/	/	/	/	/	/	/	/	0.0553085	0.0072052	0.0670761	0.023266	0	/	/	/	/	/
1496.19	62.018	α-Muurolene	SH27	0.0812731	0.00827717	0.054637	0.00413603	0.0347676	0.00583369	/	/	0.169862	0.0262613	0.105881	0.00929126	0.0707675	0.00345812	0.0228346	0.00128443	/	/		0.203918	0.0499948	0.0297289	0.000163939	0.0976611	0.0152458	/	/	0.20275	0.0147462	0.197284	0.0210386	0.119585	0.0104587	0.0515425	0.00223338	/	/
1496.97	62.035	β-Gurjunene	SH28	0.0466445	0.00543711	/	/	/	/	0.0404923	0.00662917	/	/	/	/	/	/	/	/	0.0357085	0.000918		0.0724538	0.0190964	/	/	/	/	0.0236383	0.00266238	/	/	/	/	/	/	/	/	0.0202655	0.00165497
1500.17	62.491	α-Bulnesene*	SH29	0.0372747	0.00389835	0.0961354	0.00195994	0.0202009	0.0040448	0.0276674	0.00610937	/	/	/	/	0.0626505	0.00257444	/	/	/	/		0.0652519	0.0180319	/	/	/	/	/	/	/	/	/	/	0.0792347	0.00948896	/	/	0.0132339	0.00157777
1501.08	62.714	β-Cadinene	SH30	/	/	/	/	0.00594265	0.000275677	/	/	/	/	/	/	0.122261	0.0101739	/	/	/	/		/	/	0.0330024	0.000609139	/	/	/	/	/	/	/	/	0.0883116	0.0126782	/	/	/	/
1501.79	62.877	cis-α-Bisabolene*	SH31	/	/	0.119188	0.00175965	/	/	/	/	/	/	/	/	/	/	/	/	0.164451	0.0085799		/	/	/	/	/	/	/	/	/	/	/	/	/	/	/	/	0.102108	0.00702806
1503.46	63.279	α-Amorphene	SH32	/	/	/	/	/	/	/	/	0.118831	0.0162336	0.226108	0.0305744	/	/	/	/	/	/		/	/	/	/	/	/	/	/	0.325007	0.0170627	3.97509	0.323435	/	/	/	/	/	/
1503.63	63.3213	γ-Muurolene	SH33	0.106173	0.00897904	/	/	0.043245	0.00397817	0.047562	0.00720722	/	/	/	/	0.0994903	0.00266304	0.025545	0.0012146	/	/		0.197523	0.0383238	0.435372	0.0104318	0.103153	0.00115043	0.019746	0.00237032	/	/	/	/	0.19046	0.0163207	0.0411822	0.00159215	/	/
1504.67	63.567	β-Bisabolene	SH34	/	/	/	/	/	/	/	/	/	/	/	/	/	/	/	/	2.21191	0.10493		/	/	/	/	/	/	/	/	/	/	/	/	/	/	/	/	1.20826	0.11886
1505.67	63.807	α-Farnesene*	SH35	0.939538	0.0953145	4.46372	0.245645	0.555182	0.0826471	0.439925	0.0519103	0.220803	0.0201478	/	/	/	/	1.25673	0.0915287	/	/		0.696736	0.141865	0.812155	0.0138044	0.389856	0.0104094	0.130428	0.019316	0.0338626	0.00647738	0.0458779	0.00887418	/	/	0.878902	0.0372708	/	/
1508.96	64.6	δ-Cadinene	SH36	0.200102	0.0125347	0.284175	0.0258632	0.0409466	0.00431827	0.0723441	0.0234535	0.28178	0.0786003	/	/	/	/	0.0394265	0.00596933	0.118108	0.00276408		0.477026	0.0056308	0.106281	0.000520679	0.149598	0.00275334	0.0531556	0.000819476	/	/	0.167305	0.010286	0.362676	0.0725197	0.10551	0.00621022	0.0960029	0.00506638
1510.25	64.905	β-Sesquiphellandrene	SH37	0.232196	0.0194015	/	/	0.208607	0.0304397	0.18569	0.00526346	/	/	/	/	0.1487	0.00340299	0.128803	0.0085674	0.0575093	0.00337526		0.284483	0.0536006	/	/	0.257315	0.0127644	0.0726551	0.00859635	/	/	/	/	0.158146	0.0186693	0.1715	0.00700248	/	/
1511.88	65.301	8-Isopropenyl-1,5-dimethyl-cyclodeca-1,5-diene*	SH38	/	/	/	/	/	/	/	/	0.0389588	0.00278609	0.0312544	0.00239721	0.21497	0.0118926	/	/	/	/		/	/	/	/	/	/	/	/	0.0647529	0.00508716	0.0234968	0.000326239	0.0947637	0.00587412	/	/	/	/
1514.13	65.356	Valencen	SH39	/	/	/	/	/	/	/	/	/	/	/	/	0.0587346	0.00600759	/	/	0.0216397	0.000850404		/	/	/	/	/	/	/	/	/	/	/	/	0.0992483	0.0110369	/	/	0.0380356	0.0030026
1514.8	66.0027	Eudesma-3,7(11)-diene*	SH40	0.067827	0.00700073	0.0220343	0.000181154	/	/	0.0133121	0.000290679	0.0214898	0.00674905	/	/	0.104335	0.00899965	/	/	/	/		0.14641	0.0144254	/	/	0.00996432	0.000237915	0.0111722	0.00187603	0.0440111	0.00101428	/	/	0.18549	0.0182505	/	/	/	/
1525.64	68.601	α-Panasinsene*	SH41	/	/	/	/	/	/	/	/	/	/	/	/	/	/	/	/	/	/		0.0173739	0.00438786	/	/	/	/	/	/	/	/	/	/	/	/	/	/	/	/
1531.94	69.9247	(E,Z)- α-Farnesene	SH42	/	/	/	0.0169558	0.0176079	0.00218293	/	/	/	/	/	/	0.0104598	0.000548564	/	/	/	/		/	/	/	/	/	/	/	/	/	/	/	/	/	/	/	/	/	/
1643.48	74.9383	Cadalene*	SH43	/	/	/	/	/	/	0.0223985	0.00197954	/	/	/	/	0.0125784	0.0027672	/	/	0.0215038	0.00139304		/	/	/	/	/	/	0.0120501	0.00143143	/	/	/	/	/	/	/	/	/	/
	Oxygenated Sesquiterpenes
1530.14	69.684	Nerolidol-2	OS1	0.0504407	0.00337382	/	0.00466801	0.0254843	0.00490677	0.0264302	0.000541672	/	/	0.240428	0.0553405	0.0196192	0.00116294	0.0552126	0.0055984	0.0202382	0.000544181		0.0559963	0.00716772	/	/	/	/	/	/	/	/	0.0651041	0.0296534	/	/	0.0411025	0.00214375	0.0263805	0.0027497
1531.01	69.894	Germacrene D-4-ol	OS2	0.033721	0.00160589	0.0180173	/	/	/	/	/	0.0951807	0.0056808	0.202576	0.0234013	/	/	/	/	/	/		0.0508741	0.00300732	/	/	0.0649527	0.00139165	/	/	/	/	0.142228	0.0162089	/	/	/	/	/	/
1587.2	70.3653	Caryophyllene oxide	OS3	0.0117973	0.00217891	0.12749	0.0123305	/	/	0.0206381	0.00154053	0.0896642	0.00425569	0.0768695	0.00917619	0.0365614	0.00299306	0.0277791	0.00318083	0.0378729	0.000817695		0.0354145	0.00357897	0.0657743	0.000613624	0.0299615	0.00102332	0.0531598	0.00327669	0.0760661	0.001	/	/	/	/	0.0148085	0.000413805	0.0475889	0.0018203
1592.04	71.525	α-Humulene oxide*	OS4	/	/	/	0.0021854	/	/	/	/	/	/	/	/	/	/	/	/	0.0129589	0.000844608		/	/	/	/	/	/	/	/	/	/	/	/	/	/	/	/	/	/
1613.62	73.913	Cubenol*	OS5	0.00732212	0.00445075	0.0208942	0.000613492	/	/	0	0.0225349	0.0383318	0.00768007	/	/	0.0106368	0.00151055	/	/	0.0282975	0.00105141		0.00909243	0.000829795	/	/	/	/	/	/	0.0894719	0.00766292	/	/	/	/	/	/	/	/
1626.16	74.743	Spathulenol	OS6	0.02152	0.00150986	0.0826222	0.000215476	/	/	/	/	/	/	/	/	0.0206286	0.00148281	/	/	/	/		0.04168	0.00381398	/	/	0.0280806	0.000520049	/	/	/	/	0	0.0224285	0.0292706	0.00240802	/	/	/	/
1657.32	75.422	β-Eudesmol	OS7	0.0233454	0.0118355	/	/	/	/	/	/	/	/	0.106666	0.0119353	0.0477972	0.00137331	/	/	/	/		0.025652	0.00221757	/	/	/	/	/	/	/	/	0.082867	0.0004127	/	/	0.0251698	0.00083133	/	/
1764.71	77.879	α-Sinensal	OS8	0.202511	0.001	/	/	0.0244361	0.0291202	0.0463862	0.0671261	/	/	/	/	/	/	0.0646667	0.0021084	/	/		0.104108	0.0753112	/	/	/	/	0.041612	0.00434561	/	/	/	/	/	/	0.023174	0.0162096	/	/
	Ketones
1398.66	51.001	cis-Jasmone*	K1	/	/	0.0518604	0.0010035	/	/	/	/	/	/	/	/	/	/	0.0265567	0.000863292	0.0282326	0.000890244		/	/	/	/	/	/	/	/	/	/	/	/	/	/	0.00952255	0.000568666	/	/
1484.42	60.6943	β-Ionone*	K2	/	/	/	/	0.0227888	0.00409041	0.0312082	0.0052715	0.0680872	0.00748834	0.0566672	0.00828999	/	/	0.0261773	0.00171521	/	/		/	/	/	/	/	/	/	/	/	/	/	/	/	/	0.0138806	0.00076259	0.0140606	0.00113958
	Ester
1218.52	31.477	Acetic acid, octyl ester*	E1	/	/	/	/	/	/	/	/	/	/	/	/	/	/	/	/	/	/		/	/	/	/	/	/	/	/	/	/	/	/	/	/	0.0157322	0.000763385	/	/
1328.35	43.1397	Methyl geranate	E2	/	/	/	/	0.0634144	0.00354815	0.052781	0.00139486	/	/	/	/	/	/	0.0789853	0.00432391	/	/		/	/	0.0114221	0.000293646	0.112338	0.00217277	0.107	0.137727	/	/	/	/	/	/	0.481058	0.00887011	/	/
1330	43.342	Mrtenyl acetate*	E3	0.00578374	0.00201441	/	/	/	/	/	/	/	/	/	/	0.0207829	0.00197517	0.0181976	0.0022229	/	/		/	/	/	/	/	/	/	/	/	/	/	/	0.0139593	0.000716268	/	/	/	/
1360.47	46.729	Citronellol acetate	E4	0.0119904	0.000619781	/	/	/	/	0.0202305	0.00314599	/	/	/	/	0.00847855	0.000320094	/	/	0.0329115	0.00179901		0.0345618	0.00908886	0.169087	0.00179758	0.343069	0.00950301	2.66308	0.286529	0.170112	0.0258928	/	/	0.0219163	0.00115639	0.298251	0.0103431	1.23951	0.052025
1369.77	47.772	Nerol acetate	E5	/	/	/	/	0.0747461	0.00889276	0.170261	0.00443193	/	/	0.110339	0.00901868	/	/	/	/	0.398547	0.00788955		/	/	3.9338	0.0519234	0.23265	0.0136183	4.49314	0.451331	0.419768	0.0565384	2.38506	0.186842	/	/	1.62787	0.0336963	2.21213	0.178474
1397.76	50.8993	Geranyle acetate*	E6	0.795856	0.0170783	/	/	0.024522	0.00222901	0.0210998	0.00256956	/	/	/	/	/	/	/	/	/	/		1.34046	0.126432	/	/	/	/	/	/	/	/	/	/	/	/	/	/	5.25215	0.126935
	Miscellaneous
876.943	8.60967	Styrene*	Ah1	/	/	0.0192241	0.00136631	0.0302251	0.00228458	0.0235252	0.00111242	/	/	/	/	0.016264	0.00130843	/	/	0.0275777	0.00162574		/	/	/	/	/	/	/	/	0.145102	0.00707713	0.0930629	0.0130447	/	/	0.0142096	0.000848782	0.0130019	0.000773934
1176.4	27.482	Naphthalene*	Ah2	/	/	/	/	/	/	/	/	/	/	/	/	/	/	/	/	0.146503	0.008429		/	/	/	/	/	/	/	/	0.0895899	0.00735462	0.0787202	0.00854699	0.0138907	0.00265009	/	/	0.122528	0.0237185
996.01	13.806	Phenol*	P1	/	/	/	/	/	/	/	/	/	/	/	/	/	/	/	/	/	/		/	/	/	/	/	/	/	/	/	/	1.56426	0.0171884	/	/	/	/	/	/
1297.7	39.726	p-Thymol*	P2	/	/	0.186566	0.00760573	/	/	/	/	/	/	/	/	0.0145441	0.000947597	/	/	/	/		/	/	0.0192735	0.000646932	/	/	/	/	/	/	/	/	/	/	/	/	/	/
1075.69	19.203	1-Octanol	Ac1	/	/	/	/	0	/	/	/	/	/	0.20662	0.00463857	/	/	/	/	/	/		/	/	/	/	/	/	/	/	0.0746903	0.00259701	/	/	0.0233166	0.00524935	/	/	/	/
1291.94	39.1317	Phenyl-but-3-en-1-ol*	Ac2	0.0737136	0.000349051	/	/	0.042561	0.00213103	0.0532889	0.00585347	/	/	/	/	/	/	0.0339666	3.50976e-05	/	/		0.0451584	0.00181923	/	/	0.0164528	0.000990903	/	/	/	/	/	/	/	/	/	/	/	/
1171.61	27.063	Vinylcyclohexane*	U1	/	/	/	/	/	/	0.69334	0.0890071	/	/		0.0676365	/	/	0.343416	0.0167218	0.586211	0.0446021		/	/	/	/	/	/	0.719138	0.0543008	/	/	/	/	/	/	0.0712442	0.00559312	0.824078	0.116189
1377.64	48.653	1-Decen-3-yne*	U2	/	/	/	/	/	/	/	/	/	/	/	/	/	/	0.0250319	0.00256036	/	/		/	/	/	/	/	/	0.0243576	0.00761058	/	/	/	/	/	/	0.0358918	0.00315796	/	/
1285.6	38.467	Indole	ND	/	/	0.0506258	0.00444403	/	/	/	/	/	/	/	/	0.0128181	0.000733161	/	/	0.318867	0.0201997		/	/	/	/	/	/	/	/	/	/	/	/	/	/	/	/	/	/
Data are arranged according to chemical groups and represented in mean percentage of individual leaf constituents from triplicate experiments
a Retention indice, analysed on HP-5MS coloumn
b Retention time
c Compounds marked with * indicate those reported for the first time in citrus leave
d Family Code. A: Aldehyde; MH: Monoterpene Hydrocarbons; OM: Oxygenated Monoterpenes; SH: Sesquiterpene hydrocarbons; OS: Oxygenated Sesquiterpenes; K: Ketone; E: Ester; Ah: Aromatic Hydrocarbon; P: Phenolic; Ac: Alcohol; U: Unclassified; ND: Nitrogen Derivative
e Standard deviation
f Undetectable
